# Supplementary material for: Myopathy associated BAG3 mutations lead to protein aggregation by stalling Hsp70 networks
Source: Nat Commun. 2018 Dec 17;9:5342. doi: 10.1038/s41467-018-07718-5 (PMC6297355; doi:10.1038/s41467-018-07718-5)
Supplement: Supplementary file 5 — Source Data [file 41467_2018_7718_MOESM5_ESM.xls]

## Sheet: Figure 2E and S4F
	Experiment 1
	Sample	No. of Transfected cells	No. of cells with aggregates	No. of aggregates colocalizing with ub	% of cells with aggregates	% of cells with aggregates colocalizing with ub
	BAG3-wt	171	10	8	5.84795	4.67836
	BAG3 P209L	137	79	74	57.6642	54.0146
	BAG3 IPV1	141	8	7	5.67376	4.96454
	BAG3 IPV2	133	8	8	6.01504	6.01504
	BAG3 IPV1 P209L	139	40	37	28.777	26.6187
	BAG3 IPV1 IPV2	140	8	8	5.71429	5.71429
	Experiment 2
	Sample	No. of Transfected cells	No. of cells with aggregates	No. of aggregates colocalizing with ub	% of cells with aggregates	% of cells with aggregates colocalizing with ub
	BAG3-wt	115	11	11	9.56522	9.56522
	BAG3 P209L	109	62	57	56.8807	52.2936
	BAG3 IPV1	110	13	13	11.8182	11.8182
	BAG3 IPV2	105	6	6	5.71429	5.71429
	BAG3 IPV1 P209L	123	40	36	32.5203	29.2683
	BAG3 IPV1 IPV2	105	4	4	3.80952	3.80952
		Experiment 1	Experiment 2
	Sample	% of cells with aggregates	% of cells with aggregates	Avg % of cells with aggregates	Standard deviation	P value Wt Vs mut
	BAG3-wt	5.84795	9.56522	7.70659	2.6285
	BAG3 P209L	57.6642	56.8807	57.2725	0.554018	0.0186218
	BAG3 IPV1	5.67376	11.8182	8.74597	4.34476	0.804521
	BAG3 IPV2	6.01504	5.71429	5.86466	0.212664	0.502213
	BAG3 IPV1 P209L	28.777	32.5203	30.6487	2.64695	0.0129645	0.0466794
	BAG3 IPV1 IPV2	5.71429	3.80952	4.7619	1.34687	0.331223
		Experiment 1	Experiment 2
	Sample	% of cells with aggregates colocalizing with ub	% of cells with aggregates colocalizing with ub	Avg % of cells with aggregates colocalizing with ub	Standard deviation	P value Wt Vs mut
	BAG3-wt	4.67836	9.56522	7.12179	3.45553
	BAG3 P209L	54.0146	52.2936	53.1541	1.21695	0.0189144
	BAG3 IPV1	4.96454	11.8182	8.39136	4.84626	0.794031
	BAG3 IPV2	6.01504	5.71429	5.86466	0.212664	0.697468
	BAG3 IPV1 P209L	26.6187	29.2683	27.9435	1.87354	0.0340093	0.0359025
	BAG3 IPV1 IPV2	5.71429	3.80952	4.7619	1.34687	0.503916

## Sheet: Figure 4E
	Experiment 1
	Sample	Reading 1	Reading 2	Reading 3
	Luc + BAG3	348831	362768	349712
	Luc + BAG3 P209L	127442	165412	164951
	Luc + BAG3 R480A	431467	457860	412058
	Luc + BAG3 P209L R480A	367633	358831	344285
	Experiment 2
	Sample	Reading 1	Reading 2	Reading 3
	Luc + BAG3	262292	263475	250354
	Luc + BAG3 P209L	177656	167429	177110
	Luc + BAG3 R480A	373993	352056	365479
	Luc + BAG3 P209L R480A	336555	317922	388996
			Experiment 1			Experiment 2
	Sample	Reading 1	Reading 2	Reading 3	Reading 1	Reading 2	Reading 3	Average Luminescence (a.u)	Standard deviation	P value Wt vs Mut	P value P209L vs P209L R480A
	Luc + BAG3	348831	362768	349712	262292	263475	250354	306239	52502.8
	Luc + BAG3 P209L	127442	165412	164951	177656	167429	177110	163333	18476.1	0.000654091
	Luc + BAG3 R480A	431467	457860	412058	373993	352056	365479	398819	41573.2	0.00744818
	Luc + BAG3 P209L R480A	367633	358831	344285	336555	317922	388996	352370	24973.2	0.0921601	9.26807e-08

## Sheet: Figure 5B and S4B
	Experiment 1
	Sample	No. of Transfected cells	No. of cells with aggregates	No. of aggregates colocalizing with ub	% of cells with aggregates	% of cells with aggregates colocalizing with ub
	BAG3-wt	108	3	3	2.77778	2.77778
	BAG3 P209L	104	63	52	60.5769	50
	BAG3 ΔBAG	108	0	0	0	0
	BAG3 ΔBAG P209L	100	5	0	5	0
	BAG3 ΔPxxP	110	3	3	2.72727	2.72727
	BAG3 ΔPxxP P209L	103	62	59	60.1942	57.2816
	BAG3 ΔWW	103	2	2	1.94175	1.94175
	BAG3 ΔWW P209L	105	58	51	55.2381	48.5714
	BAG3 R480A	109	2	2	1.83486	1.83486
	BAG3 P209L R480A	116	0	0	0	0
	Experiment 2
	Sample	No. of Transfected cells	No. of cells with aggregates	No. of aggregates colocalizing with ub	% of cells with aggregates	% of cells with aggregates colocalizing with ub
	BAG3-wt	131	10	10	7.63359	7.63359
	BAG3 P209L	113	69	61	61.0619	53.9823
	BAG3 ΔBAG	105	1	1	0.952381	0.952381
	BAG3 ΔBAG P209L	107	1	1	0.934579	0.934579
	BAG3 ΔPxxP	103	3	3	2.91262	2.91262
	BAG3 ΔPxxP P209L	109	75	69	68.8073	63.3028
	BAG3 ΔWW	103	9	9	8.73786	8.73786
	BAG3 ΔWW P209L	105	72	69	68.5714	65.7143
	BAG3 R480A	127	0	0	0	0
	BAG3 P209L R480A	113	3	3	2.65487	2.65487
		Experiment 1	Experiment 2
	Sample	% of cells with aggregates	% of cells with aggregates	Avg % of cells with aggregates	Standard deviation	P value Wt Vs mut
	BAG3-wt	2.77778	7.63359	5.20568	3.43358
	BAG3 P209L	60.5769	61.0619	60.8194	0.342964	0.0263291
	BAG3 ΔBAG	0	0.952381	0.47619	0.673435	0.292909
	BAG3 ΔBAG P209L	5	0.934579	2.96729	2.87469	0.554852	0.0205928
	BAG3 ΔPxxP	2.72727	2.91262	2.81995	0.131061	0.505429
	BAG3 ΔPxxP P209L	60.1942	68.8073	64.5008	6.09043	0.0154556	0.0442858
	BAG3 ΔWW	1.94175	8.73786	5.33981	4.80558	0.977564
	BAG3 ΔWW P209L	55.2381	68.5714	61.9048	9.42809	0.0493533	0.0365422
	BAG3 R480A	1.83486	0	0.917431	1.29744	0.304012
	BAG3 P209L R480A	0	2.65487	1.32743	1.87727	0.328056	0.0113781
		Experiment 1	Experiment 2
	Sample	% of cells with aggregates colocalizing with ub	% of cells with aggregates colocalizing with ub	Avg % of cells with aggregates colocalizing with ub	Standard deviation	P value Wt Vs mut
	BAG3-wt	2.77778	7.63359	5.20568	3.43358
	BAG3 P209L	50	53.9823	51.9912	2.81591	0.0052116
	BAG3 ΔBAG	0	0.952381	0.47619	0.673435	0.292909
	BAG3 ΔBAG P209L	0	0.934579	0.46729	0.660847	0.292717	0.0181706
	BAG3 ΔPxxP	2.72727	2.91262	2.81995	0.131061	0.505429
	BAG3 ΔPxxP P209L	57.2816	63.3028	60.2922	4.25763	0.00582289	0.03316
	BAG3 ΔWW	1.94175	8.73786	5.33981	4.80558	0.977564
	BAG3 ΔWW P209L	48.5714	65.7143	57.1429	12.1218	0.0845815	0.0715458
	BAG3 R480A	1.83486	0	0.917431	1.29744	0.304012
	BAG3 P209L R480A	0	2.65487	1.32743	1.87727	0.328056	0.00417709

## Sheet: Figure S5C HSPA8
	Experiment 1
	Sample	No. of Transfected cells	No. of cells with aggregates	No. of aggregates colocalizing with HSPA8	% of cells with aggregates	% of cells with aggregates colocalizing with HSPA8
	BAG3-wt	116	10	10	8.62069	8.62069
	BAG3 P209L	101	60	58	59.4059	57.4257
	BAG3 ΔBAG	107	3	2	2.80374	1.86916
	BAG3 ΔBAG P209L	116	3	3	2.58621	2.58621
	BAG3 ΔPxxP	105	2	2	1.90476	1.90476
	BAG3 ΔPxxP P209L	110	55	55	50	50
	BAG3 ΔWW	105	11	11	10.4762	10.4762
	BAG3 ΔWW P209L	110	65	65	59.0909	59.0909
	Experiment 2
	Sample	No. of Transfected cells	No. of cells with aggregates	No. of aggregates colocalizing with HSPA8	% of cells with aggregates	% of cells with aggregates colocalizing with HSPA8
	BAG3-wt	103	12	12	11.6505	11.6505
	BAG3 P209L	116	69	69	59.4828	59.4828
	BAG3 ΔBAG	105	1	0	0.952381	0
	BAG3 ΔBAG P209L	110	0	0	0	0
	BAG3 ΔPxxP	110	10	10	9.09091	9.09091
	BAG3 ΔPxxP P209L	110	60	60	54.5455	54.5455
	BAG3 ΔWW	110	11	11	10	10
	BAG3 ΔWW P209L	104	63	63	60.5769	60.5769
		Experiment 1	Experiment 2
	Sample	% of cells with aggregates	% of cells with aggregates	Avg % of cells with aggregates	Standard deviation	P value Wt Vs mut
	BAG3-wt	8.62069	11.6505	10.1356	2.14239
	BAG3 P209L	59.4059	59.4828	59.4443	0.0543185	0.0194763
	BAG3 ΔBAG	2.80374	0.952381	1.87806	1.30911	0.0611911
	BAG3 ΔBAG P209L	2.58621	0	1.2931	1.82872	0.0493123	0.0140704
	BAG3 ΔPxxP	1.90476	9.09091	5.49784	5.08137	0.403098
	BAG3 ΔPxxP P209L	50	54.5455	52.2727	3.21412	0.0072371	0.0143076
	BAG3 ΔWW	10.4762	10	10.2381	0.336718	0.957115
	BAG3 ΔWW P209L	59.0909	60.5769	59.8339	1.05077	0.00538075	0.00453802
		Experiment 1	Experiment 2
	Sample	% of cells with aggregates colocalizing with HSPA8	% of cells with aggregates colocalizing with HSPA8	Avg % of cells with aggregates colocalizing with HSPA8	Standard deviation	P value Wt Vs mut
	BAG3-wt	8.62069	11.6505	10.1356	2.14239
	BAG3 P209L	57.4257	59.4828	58.4543	1.45453	0.00271218
	BAG3 ΔBAG	1.86916	0	0.934579	1.32169	0.0512391
	BAG3 ΔBAG P209L	2.58621	0	1.2931	1.82872	0.0493123	0.00110437
	BAG3 ΔPxxP	1.90476	9.09091	5.49784	5.08137	0.403098
	BAG3 ΔPxxP P209L	50	54.5455	52.2727	3.21412	0.0072371	0.0143076
	BAG3 ΔWW	10.4762	10	10.2381	0.336718	0.957115
	BAG3 ΔWW P209L	59.0909	60.5769	59.8339	1.05077	0.00538075	0.00453802

## Sheet: Figure S5C DNAJB1
	Experiment 1
	Sample	No. of Transfected cells	No. of cells with aggregates	No. of aggregates colocalizing with DNAJB1	% of cells with aggregates	% of cells with aggregates colocalizing with DNAJB1
	BAG3-wt	109	5	1	4.58716	0.917431
	BAG3 P209L	120	60	48	50	40
	BAG3 ΔBAG	102	0	0	0	0
	BAG3 ΔBAG P209L	102	0	0	0	0
	BAG3 ΔPxxP	104	4	0	3.84615	0
	BAG3 ΔPxxP P209L	105	54	28	51.4286	26.6667
	BAG3 ΔWW	126	2	0	1.5873	0
	BAG3 ΔWW P209L	109	57	40	52.2936	36.6972
	Experiment 2
	Sample	No. of Transfected cells	No. of cells with aggregates	No. of aggregates colocalizing with DNAJB1	% of cells with aggregates	% of cells with aggregates colocalizing with DNAJB1
	BAG3-wt	120	11	11	9.16667	9.16667
	BAG3 P209L	116	66	58	56.8966	50
	BAG3 ΔBAG	120	0	0	0	0
	BAG3 ΔBAG P209L	130	0	0	0	0
	BAG3 ΔPxxP	120	5	4	4.16667	3.33333
	BAG3 ΔPxxP P209L	106	57	32	53.7736	30.1887
	BAG3 ΔWW	115	4	3	3.47826	2.6087
	BAG3 ΔWW P209L	110	63	36	57.2727	32.7273
		Experiment 1	Experiment 2
	Sample	% of cells with aggregates	% of cells with aggregates	Avg % of cells with aggregates	Standard deviation	P value Wt Vs mut
	BAG3-wt	4.58716	9.16667	6.87691	3.2382
	BAG3 P209L	50	56.8966	53.4483	4.8766	0.0125804
	BAG3 ΔBAG	0	0	0	0	0.20462
	BAG3 ΔBAG P209L	0	0	0	0	0.20462	0.0410154
	BAG3 ΔPxxP	3.84615	4.16667	4.00641	0.226637	0.427889
	BAG3 ΔPxxP P209L	51.4286	53.7736	52.6011	1.65817	0.0102674	0.0135959
	BAG3 ΔWW	1.5873	3.47826	2.53278	1.33711	0.280048
	BAG3 ΔWW P209L	52.2936	57.2727	54.7832	3.52079	0.00508757	0.0151244
		Experiment 1	Experiment 2
	Sample	% of cells with aggregates colocalizing with DNAJB1	% of cells with aggregates colocalizing with DNAJB1	Avg % of cells with aggregates colocalizing with DNAJB1	Standard deviation	P value Wt Vs mut
	BAG3-wt	0.917431	9.16667	5.04205	5.83309
	BAG3 P209L	40	50	45	7.07107	0.0275623
	BAG3 ΔBAG	0	0	0	0	0.436496
	BAG3 ΔBAG P209L	0	0	0	0	0.436496	0.0704466
	BAG3 ΔPxxP	0	3.33333	1.66667	2.35702	0.560199
	BAG3 ΔPxxP P209L	26.6667	30.1887	28.4277	2.49044	0.07406	0.00819598
	BAG3 ΔWW	0	2.6087	1.30435	1.84463	0.526166
	BAG3 ΔWW P209L	36.6972	32.7273	34.7123	2.8072	0.0489321	0.00874968

## Sheet: Figure S5C DNAJB6
	Experiment 1
	Sample	No. of Transfected cells	No. of cells with aggregates	No. of aggregates colocalizing with DNAJB6	% of cells with aggregates	% of cells with aggregates colocalizing with DNAJB6
	BAG3-wt	103	3	0	2.91262	0
	BAG3 P209L	110	55	39	50	35.4545
	BAG3 ΔBAG	103	0	0	0	0
	BAG3 ΔBAG P209L	105	0	0	0	0
	BAG3 ΔPxxP	105	0	0	0	0
	BAG3 ΔPxxP P209L	104	54	38	51.9231	36.5385
	BAG3 ΔWW	109	6	0	5.50459	0
	BAG3 ΔWW P209L	106	52	32	49.0566	30.1887
	Experiment 2
	Sample	No. of Transfected cells	No. of cells with aggregates	No. of aggregates colocalizing with DNAJB6	% of cells with aggregates	% of cells with aggregates colocalizing with DNAJB6
	BAG3-wt	110	15	9	13.6364	8.18182
	BAG3 P209L	117	70	36	59.8291	30.7692
	BAG3 ΔBAG	105	0	0	0	0
	BAG3 ΔBAG P209L	120	2	0	1.66667	0
	BAG3 ΔPxxP	110	8	8	7.27273	7.27273
	BAG3 ΔPxxP P209L	112	58	33	51.7857	29.4643
	BAG3 ΔWW	115	12	11	10.4348	9.56522
	BAG3 ΔWW P209L	106	60	27	56.6038	25.4717
		Experiment 1	Experiment 2
	Sample	% of cells with aggregates	% of cells with aggregates	Avg % of cells with aggregates	Standard deviation	P value Wt Vs mut
	BAG3-wt	2.91262	13.6364	8.27449	7.58283
	BAG3 P209L	50	59.8291	54.9145	6.95019	0.0239091
	BAG3 ΔBAG	0	0	0	0	0.366036
	BAG3 ΔBAG P209L	0	1.66667	0.833333	1.17851	0.393373	0.0516289
	BAG3 ΔPxxP	0	7.27273	3.63636	5.14259	0.557018
	BAG3 ΔPxxP P209L	51.9231	51.7857	51.8544	0.0971301	0.0778925	0.0478467
	BAG3 ΔWW	5.50459	10.4348	7.96968	3.48617	0.965168
	BAG3 ΔWW P209L	49.0566	56.6038	52.8302	5.33665	0.02753	0.0159829
		Experiment 1	Experiment 2
	Sample	% of cells with aggregates colocalizing with DNAJB6	% of cells with aggregates colocalizing with DNAJB6	Avg % of cells with aggregates colocalizing with DNAJB6	Standard deviation	P value Wt Vs mut
	BAG3-wt	0	8.18182	4.09091	5.78542
	BAG3 P209L	35.4545	30.7692	33.1119	3.31302	0.0426473
	BAG3 ΔBAG	0	0	0	0	0.5
	BAG3 ΔBAG P209L	0	0	0	0	0.5	0.0449658
	BAG3 ΔPxxP	0	7.27273	3.63636	5.14259	0.941471
	BAG3 ΔPxxP P209L	36.5385	29.4643	33.0014	5.0022	0.0347615	0.028621
	BAG3 ΔWW	0	9.56522	4.78261	6.76363	0.922731
	BAG3 ΔWW P209L	30.1887	25.4717	27.8302	3.33541	0.0577724	0.0840945

## Sheet: Figure S5C HSPB1
	Experiment 1
	Sample	No. of Transfected cells	No. of cells with aggregates	No. of aggregates colocalizing with HSPB1	% of cells with aggregates	% of cells with aggregates colocalizing with HSPB1
	BAG3-wt	100	5	5	5	5
	BAG3 P209L	101	54	52	53.4653	51.4851
	BAG3 ΔBAG	100	0	0	0	0
	BAG3 ΔBAG P209L	105	0	0	0	0
	BAG3 ΔPxxP	105	0	0	0	0
	BAG3 ΔPxxP P209L	102	52	50	50.9804	49.0196
	BAG3 ΔWW	100	4	4	4	4
	BAG3 ΔWW P209L	105	64	64	60.9524	60.9524
	Experiment 2
	Sample	No. of Transfected cells	No. of cells with aggregates	No. of aggregates colocalizing with HSPB1	% of cells with aggregates	% of cells with aggregates colocalizing with HSPB1
	BAG3-wt	110	12	12	10.9091	10.9091
	BAG3 P209L	122	64	51	52.459	41.8033
	BAG3 ΔBAG	105	0	0	0	0
	BAG3 ΔBAG P209L	110	0	0	0	0
	BAG3 ΔPxxP	110	6	5	5.45455	4.54545
	BAG3 ΔPxxP P209L	109	64	48	58.7156	44.0367
	BAG3 ΔWW	115	14	13	12.1739	11.3043
	BAG3 ΔWW P209L	101	52	41	51.4851	40.5941
		Experiment 1	Experiment 2
	Sample	% of cells with aggregates	% of cells with aggregates	Avg % of cells with aggregates	Standard deviation	P value Wt Vs mut
	BAG3-wt	5	10.9091	7.95455	4.17836
	BAG3 P209L	53.4653	52.459	52.9622	0.711583	0.0366205
	BAG3 ΔBAG	0	0	0	0	0.226405
	BAG3 ΔBAG P209L	0	0	0	0	0.226405	0.006048
	BAG3 ΔPxxP	0	5.45455	2.72727	3.85695	0.323938
	BAG3 ΔPxxP P209L	50.9804	58.7156	54.848	5.46962	0.0131232	0.0117099
	BAG3 ΔWW	4	12.1739	8.08696	5.77983	0.981642
	BAG3 ΔWW P209L	60.9524	51.4851	56.2188	6.69434	0.0218407	0.0174701
		Experiment 1	Experiment 2
	Sample	% of cells with aggregates colocalizing with HSPB1	% of cells with aggregates colocalizing with HSPB1	Avg % of cells with aggregates colocalizing with HSPB1	Standard deviation	P value Wt Vs mut
	BAG3-wt	5	10.9091	7.95455	4.17836
	BAG3 P209L	51.4851	41.8033	46.6442	6.84612	0.0332839
	BAG3 ΔBAG	0	0	0	0	0.226405
	BAG3 ΔBAG P209L	0	0	0	0	0.226405	0.0658354
	BAG3 ΔPxxP	0	4.54545	2.27273	3.21412	0.274719
	BAG3 ΔPxxP P209L	49.0196	44.0367	46.5282	3.52345	0.0108505	0.0059449
	BAG3 ΔWW	4	11.3043	7.65217	5.16495	0.954758
	BAG3 ΔWW P209L	60.9524	40.5941	50.7732	14.3955	0.126466	0.116587

## Sheet: Figure S5C HSPB8
	Experiment 1
	Sample	No. of Transfected cells	No. of cells with aggregates	No. of aggregates colocalizing with HSPB8	% of cells with aggregates	% of cells with aggregates colocalizing with HSPB8
	BAG3-wt	110	9	9	8.18182	8.18182
	BAG3 P209L	129	69	69	53.4884	53.4884
	BAG3 ΔBAG	106	0	0	0	0
	BAG3 ΔBAG P209L	122	1	1	0.819672	0.819672
	BAG3 ΔPxxP	101	9	9	8.91089	8.91089
	BAG3 ΔPxxP P209L	103	54	52	52.4272	50.4854
	BAG3 ΔWW	135	14	14	10.3704	10.3704
	BAG3 ΔWW P209L	102	56	48	54.902	47.0588
	Experiment 2
	Sample	No. of Transfected cells	No. of cells with aggregates	No. of aggregates colocalizing with HSPB8	% of cells with aggregates	% of cells with aggregates colocalizing with HSPB8
	BAG3-wt	107	9	9	8.41121	8.41121
	BAG3 P209L	114	57	56	50	49.1228
	BAG3 ΔBAG	108	1	1	0.925926	0.925926
	BAG3 ΔBAG P209L	118	0	0	0	0
	BAG3 ΔPxxP	101	8	8	7.92079	7.92079
	BAG3 ΔPxxP P209L	112	62	59	55.3571	52.6786
	BAG3 ΔWW	110	9	9	8.18182	8.18182
	BAG3 ΔWW P209L	114	55	52	48.2456	45.614
		Experiment 1	Experiment 2
	Sample	% of cells with aggregates	% of cells with aggregates	Avg % of cells with aggregates	Standard deviation	P value Wt Vs mut
	BAG3-wt	8.18182	8.41121	8.29652	0.162208
	BAG3 P209L	53.4884	50	51.7442	2.46665	0.0249386
	BAG3 ΔBAG	0	0.925926	0.462963	0.654729	0.0282772
	BAG3 ΔBAG P209L	0.819672	0	0.409836	0.579596	0.0226172	0.0157417
	BAG3 ΔPxxP	8.91089	7.92079	8.41584	0.700106	0.850233
	BAG3 ΔPxxP P209L	52.4272	55.3571	53.8922	2.07179	0.0197117	0.010714
	BAG3 ΔWW	10.3704	8.18182	9.27609	1.54754	0.534313
	BAG3 ΔWW P209L	54.902	48.2456	51.5738	4.70675	0.048616	0.0326254
		Experiment 1	Experiment 2
	Sample	% of cells with aggregates colocalizing with HSPB8	% of cells with aggregates colocalizing with HSPB8	Avg % of cells with aggregates colocalizing with HSPB8	Standard deviation	P value Wt Vs mut
	BAG3-wt	8.18182	8.41121	8.29652	0.162208
	BAG3 P209L	53.4884	49.1228	51.3056	3.08692	0.0318327
	BAG3 ΔBAG	0	0.925926	0.462963	0.654729	0.0282772
	BAG3 ΔBAG P209L	0.819672	0	0.409836	0.579596	0.0226172	0.0226075
	BAG3 ΔPxxP	8.91089	7.92079	8.41584	0.700106	0.850233
	BAG3 ΔPxxP P209L	50.4854	52.6786	51.582	1.55078	0.0150269	0.00493306
	BAG3 ΔWW	10.3704	8.18182	9.27609	1.54754	0.534313
	BAG3 ΔWW P209L	47.0588	45.614	46.3364	1.02162	0.0101365	0.00259724

## Sheet: Figure S5C HSPB5
	Experiment 1
	Sample	No. of Transfected cells	No. of cells with aggregates	No. of aggregates colocalizing with HSPB5	% of cells with aggregates	% of cells with aggregates colocalizing with HSPB5
	BAG3-wt	104	13	0	12.5	0
	BAG3 P209L	103	52	0	50.4854	0
	BAG3 ΔBAG	118	6	0	5.08475	0
	BAG3 ΔBAG P209L	109	6	0	5.50459	0
	BAG3 ΔPxxP	121	12	0	9.91736	0
	BAG3 ΔPxxP P209L	106	55	0	51.8868	0
	BAG3 ΔWW	129	5	0	3.87597	0
	BAG3 ΔWW P209L	106	53	0	50	0
	Experiment 2
	Sample	No. of Transfected cells	No. of cells with aggregates	No. of aggregates colocalizing with HSPB5	% of cells with aggregates	% of cells with aggregates colocalizing with HSPB5
	BAG3-wt	124	8	0	6.45161	0
	BAG3 P209L	113	57	0	50.4425	0
	BAG3 ΔBAG	114	4	0	3.50877	0
	BAG3 ΔBAG P209L	122	1	0	0.819672	0
	BAG3 ΔPxxP	112	5	0	4.46429	0
	BAG3 ΔPxxP P209L	114	57	0	50	0
	BAG3 ΔWW	130	13	0	10	0
	BAG3 ΔWW P209L	108	64	0	59.2593	0
		Experiment 1	Experiment 2
	Sample	% of cells with aggregates	% of cells with aggregates	Avg % of cells with aggregates	Standard deviation	P value Wt Vs mut
	BAG3-wt	12.5	6.45161	9.47581	4.27686
	BAG3 P209L	50.4854	50.4425	50.464	0.0303766	0.046876
	BAG3 ΔBAG	5.08475	3.50877	4.29676	1.11438	0.323179
	BAG3 ΔBAG P209L	5.50459	0.819672	3.16213	3.31274	0.248262	0.0314871
	BAG3 ΔPxxP	9.91736	4.46429	7.19082	3.8559	0.631697
	BAG3 ΔPxxP P209L	51.8868	50	50.9434	1.33416	0.0310225	0.0234804
	BAG3 ΔWW	3.87597	10	6.93798	4.33034	0.615153
	BAG3 ΔWW P209L	50	59.2593	54.6296	6.54729	0.0223581	0.0201066

## Sheet: Figure S5C HSPA6
	Experiment 1
	Sample	No. of Transfected cells	No. of cells with aggregates	No. of aggregates colocalizing with HSPA6	% of cells with aggregates	% of cells with aggregates colocalizing with HSPA6
	BAG3-wt	122	12	0	9.83607	0
	BAG3 P209L	108	61	0	56.4815	0
	BAG3 ΔBAG	105	2	0	1.90476	0
	BAG3 ΔBAG P209L	102	1	0	0.980392	0
	BAG3 ΔPxxP	106	9	0	8.49057	0
	BAG3 ΔPxxP P209L	103	53	0	51.4563	0
	BAG3 ΔWW	126	10	0	7.93651	0
	BAG3 ΔWW P209L	126	67	0	53.1746	0
	Experiment 2
	Sample	No. of Transfected cells	No. of cells with aggregates	No. of aggregates colocalizing with HSPA6	% of cells with aggregates	% of cells with aggregates colocalizing with HSPA6
	BAG3-wt	105	5	0	4.7619	0
	BAG3 P209L	114	59	0	51.7544	0
	BAG3 ΔBAG	113	3	0	2.65487	0
	BAG3 ΔBAG P209L	108	4	0	3.7037	0
	BAG3 ΔPxxP	104	5	0	4.80769	0
	BAG3 ΔPxxP P209L	102	55	0	53.9216	0
	BAG3 ΔWW	107	8	0	7.47664	0
	BAG3 ΔWW P209L	103	52	0	50.4854	0
		Experiment 1	Experiment 2
	Sample	% of cells with aggregates	% of cells with aggregates	Avg % of cells with aggregates	Standard deviation	P value Wt Vs mut
	BAG3-wt	9.83607	4.7619	7.29899	3.58797
	BAG3 P209L	56.4815	51.7544	54.1179	3.34256	0.00554745
	BAG3 ΔBAG	1.90476	2.65487	2.27981	0.530405	0.292573
	BAG3 ΔBAG P209L	0.980392	3.7037	2.34205	1.92567	0.263718	0.00715102
	BAG3 ΔPxxP	8.49057	4.80769	6.64913	2.60418	0.856581
	BAG3 ΔPxxP P209L	51.4563	53.9216	52.6889	1.7432	0.0131719	0.00427277
	BAG3 ΔWW	7.93651	7.47664	7.70657	0.325179	0.898676
	BAG3 ΔWW P209L	53.1746	50.4854	51.83	1.90153	0.0117416	0.0162579

[truncated: 5 more sheets: Figure 8B, Figure 2B, Figure 5F, FigureS1B, FigureS6C]
